# Supplementary material for: Lucidone suppresses dengue viral replication through the induction of heme oxygenase-1
Source: Virulence. 2018 Feb 27;9(1):588–603. doi: 10.1080/21505594.2017.1421893 (PMC5955471; doi:10.1080/21505594.2017.1421893)
Supplement: KVIR_A_1421893_supp.zip [file kvir-09-01-1421893-s001.zip]

Archive with 6 entries (5 files):
- KVIR_A_1421893 supp/
- KVIR_A_1421893 supp/2017VIRULENCE0122R2-file002.doc
- KVIR_A_1421893 supp/2017VIRULENCE0122R2-s02.ppt
- KVIR_A_1421893 supp/2017VIRULENCE0122R2-s03.ppt
- KVIR_A_1421893 supp/2017VIRULENCE0122R2-s04.ppt
- KVIR_A_1421893 supp/2017VIRULENCE0122R2-s05.ppt
